# Supplementary material for: Valorization of Agricultural Waste as a Chemiresistor H2S-Gas Sensor: A Composite of Biodegradable-Electroactive Polyurethane-Urea and Activated-Carbon Composite Derived from Coconut-Shell Waste
Source: Polymers (Basel). 2023 Jan 29;15(3):685. doi: 10.3390/polym15030685 (PMC9920131; doi:10.3390/polym15030685)
Supplement: Supplementary file 1 [file polymers-15-00685-s001.zip]

Archive with 1 entries (1 files):
- polymers-2163041-supplementary.pdf
